# Supplementary material for: Help-Seeking from a National Youth Helpline in Australia: An Analysis of Kids Helpline Contacts
Source: Int J Environ Res Public Health. 2021 Jun 3;18(11):6024. doi: 10.3390/ijerph18116024 (PMC8199956; doi:10.3390/ijerph18116024)
Supplement: Supplementary file 1 [file ijerph-18-06024-s001.zip]

Archive with 1 entries (1 files):
- ijerph-1237280-supplementary.pdf
